# Supplementary material for: Individualized Selection Criteria Based on Tumor Burden in Future Remnant Liver for Staged Hepatectomy of Advanced CRLM: Conventional TSH or ALPPS
Source: Cancers (Basel). 2022 Jul 21;14(14):3553. doi: 10.3390/cancers14143553 (PMC9324888; doi:10.3390/cancers14143553)
Supplement: Supplementary file 1 [file cancers-14-03553-s001.zip]

Archive with 1 entries (1 files):
- cancers-1785008-supplementary.pdf
